# Supplementary material for: Nanocarrier of α-Tocopheryl Succinate Based on a Copolymer Derivative of (4,7-dichloroquinolin-2-yl)methanol and Its Cytotoxicity against a Breast Cancer Cell Line
Source: Polymers (Basel). 2023 Nov 7;15(22):4342. doi: 10.3390/polym15224342 (PMC10674486; doi:10.3390/polym15224342)
Supplement: Supplementary file 1 [file polymers-15-04342-s001.zip]

Archive with 1 entries (1 files):
- polymers-2516643-supplementary.pdf
